# Supplementary material for: Genome-wide identification, phylogenetic investigation and abiotic stress responses analysis of the PP2C gene family in litchi (Litchi chinensis Sonn.)
Source: Front Plant Sci. 2025 Apr 15;16:1547526. doi: 10.3389/fpls.2025.1547526 (PMC12063536; doi:10.3389/fpls.2025.1547526)
Supplement: Supplementary file 1 [file DataSheet1.zip]

Archive with 15 entries (15 files):
- S1.xlsx
- S10.xlsx
- S11.xlsx
- S12.xlsx
- S13.xlsx
- S14.xlsx
- S15.xlsx
- S2.xlsx
- S3.xlsx
- S4.xlsx
- S5.xlsx
- S6.xlsx
- S7.xlsx
- S8.xlsx
- S9.xlsx
