# Supplementary material for: Genome-wide identification, phylogenetic investigation and abiotic stress responses analysis of the PP2C gene family in litchi (Litchi chinensis Sonn.)
Source: Front Plant Sci. 2025 Apr 15;16:1547526. doi: 10.3389/fpls.2025.1547526 (PMC12063536; doi:10.3389/fpls.2025.1547526)
Supplement: Supplementary file 1 [file DataSheet1.zip › S1.xlsx]

## Sheet: Sheet1
Table S1. AtPP2C genes list used for construction of evolutionary tree.
Gene Name	Gene ID	Subgroup
AtPP2C1	AT1G03590	E
AtPP2C2	AT1G07160	B
AtPP2C3	AT1G07430	A
AtPP2C4	AT1G07630	C
AtPP2C5	AT1G09160	H
AtPP2C6	AT1G16220	E
AtPP2C7	AT1G17550	A
AtPP2C8	AT1G18030
AtPP2C9	AT1G22280	F1
AtPP2C10	AT1G34750	F1
AtPP2C11	AT1G43900	F2
AtPP2C12	AT1G47380	H
AtPP2C13	AT1G48040	G
AtPP2C14	AT1G67820	B
AtPP2C15	AT1G68410	H
AtPP2C16	AT1G72770	A
AtPP2C17	AT1G78200	F1
AtPP2C18	AT1G79630	E
AtPP2C19	AT2G20050	L
AtPP2C20	AT2G20630	F1
AtPP2C21	AT2G25070	I
AtPP2C22	AT2G25620	G
AtPP2C23	AT2G28890	C
AtPP2C24	AT2G29380	A
AtPP2C25	AT2G30020	B
AtPP2C26	AT2G30170	K
AtPP2C27	AT2G33700	G
AtPP2C28	AT2G34740	F1
AtPP2C29	AT2G35350	C
AtPP2C30	AT2G40180	B
AtPP2C31	AT2G40860
AtPP2C32	AT2G46920	C
AtPP2C33	AT3G02750	E
AtPP2C34	AT3G05640	E
AtPP2C35	AT3G06270	L
AtPP2C36	AT3G09400	C
AtPP2C37	AT3G11410	A
AtPP2C38	AT3G12620	D
AtPP2C39	AT3G15260	F1
AtPP2C40	AT3G16560	C
AtPP2C41	AT3G16800	E
AtPP2C42	AT3G17090	D
AtPP2C43	AT3G17250	G
AtPP2C44	AT3G23360
AtPP2C45	AT3G27140	B
AtPP2C46	AT3G51370	D
AtPP2C47	AT3G51470	G
AtPP2C48	AT3G55050	D
AtPP2C49	AT3G62260	G
AtPP2C50	AT3G63320	J
AtPP2C51	AT3G63340	J
AtPP2C52	AT4G03415	E
AtPP2C53	AT4G08260	B
AtPP2C54	AT4G11040
AtPP2C55	AT4G16580	K
AtPP2C56	AT4G26080	A
AtPP2C57	AT4G27800
AtPP2C58	AT4G28400	F1
AtPP2C59	AT4G31750	F2
AtPP2C60	AT4G31860	I
AtPP2C61	AT4G32950	E
AtPP2C62	AT4G33500	K
AtPP2C63	AT4G33920	D
AtPP2C64	AT4G38520	D
AtPP2C65	AT5G01700	E
AtPP2C66	AT5G02400	C
AtPP2C67	AT5G02760	D
AtPP2C68	AT5G06750	D
AtPP2C69	AT5G10740	F2
AtPP2C70	AT5G19280
AtPP2C71	AT5G24940	F2
AtPP2C72	AT5G26010	E
AtPP2C73	AT5G27930	E
AtPP2C74	AT5G36250	E
AtPP2C75	AT5G51760	A
AtPP2C76	AT5G53140	F2
AtPP2C77	AT5G57050	A
AtPP2C78	AT5G59220	A
AtPP2C79	AT5G66080	D
AtPP2C80	AT5G66720	K
