# Supplementary material for: Genome-wide identification, phylogenetic investigation and abiotic stress responses analysis of the PP2C gene family in litchi (Litchi chinensis Sonn.)
Source: Front Plant Sci. 2025 Apr 15;16:1547526. doi: 10.3389/fpls.2025.1547526 (PMC12063536; doi:10.3389/fpls.2025.1547526)
Supplement: Supplementary file 1 [file DataSheet1.zip › S10.xlsx]

## Sheet: Sheet1
Table S10. Orthologous gene pairs of PP2C genes between litchi and apple.
Chr.	Gene Name	Gene ID		Chr.	Gene ID
Chr1	LcPP2C1	LITCHI014315.m1	==	Md9	MD09G1287100
Chr1	LcPP2C1	LITCHI014315.m1	==	Md13	MD13G1147300
Chr1	LcPP2C1	LITCHI014315.m1	==	Md16	MD16G1145700
Chr1	LcPP2C2	LITCHI014348.m1	==	Md13	MD13G1152100
Chr1	LcPP2C2	LITCHI014348.m1	==	Md16	MD16G1152600
Chr1	LcPP2C4	LITCHI014440.m1	==	Md4	MD04G1197100
Chr1	LcPP2C4	LITCHI014440.m1	==	Md12	MD12G1210000
Chr1	LcPP2C4	LITCHI014440.m1	==	Md13	MD13G1162500
Chr1	LcPP2C5	LITCHI014508.m1	==	Md13	MD13G1169100
Chr1	LcPP2C6	LITCHI014516.m1	==	Md13	MD13G1169100
Chr1	LcPP2C6	LITCHI014516.m1	==	Md16	MD16G1170400
Chr1	LcPP2C9	LITCHI015287.m1	==	Md16	MD16G1220800
Chr1	LcPP2C12	LITCHI016842.m1	==	Md8	MD08G1049700
Chr1	LcPP2C12	LITCHI016842.m1	==	Md15	MD15G1044900
Chr1	LcPP2C14	LITCHI017062.m1	==	Md8	MD08G1140800
Chr1	LcPP2C14	LITCHI017062.m1	==	Md15	MD15G1117700
Chr1	LcPP2C15	LITCHI017255.m1	==	Md8	MD08G1073400
Chr1	LcPP2C16	LITCHI017336.m1	==	Md8	MD08G1066300
Chr1	LcPP2C16	LITCHI017336.m1	==	Md15	MD15G1054500
Chr1	LcPP2C16	LITCHI017336.m1	==	Md15	MD15G1212000
Chr1	LcPP2C17	LITCHI017578.m1	==	Md2	MD02G1084600
Chr1	LcPP2C17	LITCHI017578.m1	==	Md8	MD08G1066300
Chr1	LcPP2C17	LITCHI017578.m1	==	Md15	MD15G1054500
Chr1	LcPP2C17	LITCHI017578.m1	==	Md15	MD15G1212000
Chr1	LcPP2C17	LITCHI017578.m1	==	Md17	MD17G1172400
Chr1	LcPP2C18	LITCHI017740.m1	==	Md15	MD15G1195800
Chr1	LcPP2C19	LITCHI017767.m1	==	Md2	MD02G1058500
Chr1	LcPP2C19	LITCHI017767.m1	==	Md15	MD15G1192800
Chr2	LcPP2C21	LITCHI012392.m1	==	Md1	MD01G1223200
Chr2	LcPP2C21	LITCHI012392.m1	==	Md7	MD07G1293900
Chr2	LcPP2C22	LITCHI013082.m1	==	Md3	MD03G1230700
Chr2	LcPP2C22	LITCHI013082.m13	==	Md11	MD11G1251900
Chr2	LcPP2C23	LITCHI013485.m1	==	Md3	MD03G1045800
Chr2	LcPP2C23	LITCHI013485.m1	==	Md11	MD11G1048100
Chr3	LcPP2C25	LITCHI026637.m1	==	Md9	MD09G1287100
Chr3	LcPP2C26	LITCHI027361.m1	==	Md1	MD01G1154600
Chr3	LcPP2C26	LITCHI027361.m1	==	Md7	MD07G1223600
Chr3	LcPP2C26	LITCHI027361.m1	==	Md11	MD11G1070500
Chr3	LcPP2C27	LITCHI027658.m1	==	Md1	MD01G1139200
Chr3	LcPP2C27	LITCHI027658.m1	==	Md7	MD07G1203700
Chr4	LcPP2C29	LITCHI030172.m1	==	Md8	MD08G1066300
Chr4	LcPP2C29	LITCHI030172.m1	==	Md9	MD09G1188000
Chr4	LcPP2C29	LITCHI030172.m1	==	Md15	MD15G1212000
Chr4	LcPP2C29	LITCHI030172.m1	==	Md15	MD15G1054500
Chr4	LcPP2C29	LITCHI030172.m1	==	Md17	MD17G1172400
Chr4	LcPP2C30	LITCHI030476.m1	==	Md15	MD15G1195800
Chr4	LcPP2C31	LITCHI031805.m1	==	Md9	MD09G1226200
Chr4	LcPP2C31	LITCHI031805.m1	==	Md17	MD17G1224700
Chr5	LcPP2C33	LITCHI001199.m1	==	Md8	MD08G1183600
Chr5	LcPP2C33	LITCHI001199.m1	==	Md15	MD15G1370300
Chr5	LcPP2C34	LITCHI001481.m1	==	Md2	MD02G1181600
Chr5	LcPP2C34	LITCHI001481.m1	==	Md5	MD05G1095000
Chr5	LcPP2C34	LITCHI001481.m1	==	Md10	MD10G1102000
Chr5	LcPP2C35	LITCHI002061.m1	==	Md5	MD05G1124200
Chr5	LcPP2C35	LITCHI002061.m1	==	Md10	MD10G1127000
Chr6	LcPP2C37	LITCHI004206.m1	==	Md4	MD04G1196500
Chr6	LcPP2C37	LITCHI004206.m1	==	Md12	MD12G1209500
Chr6	LcPP2C38	LITCHI004212.m1	==	Md4	MD04G1197100
Chr6	LcPP2C38	LITCHI004212.m1	==	Md12	MD12G1210000
Chr6	LcPP2C38	LITCHI004212.m1	==	Md13	MD13G1162500
Chr7	LcPP2C42	LITCHI009626.m1	==	Md7	MD07G1291000
Chr8	LcPP2C43	LITCHI009938.m1	==	Md2	MD02G1114200
Chr8	LcPP2C43	LITCHI009938.m1	==	Md15	MD15G1229800
Chr8	LcPP2C45	LITCHI011044.m1	==	Md8	MD08G1102700
Chr8	LcPP2C45	LITCHI011044.m1	==	Md15	MD15G1084200
Chr10	LcPP2C49	LITCHI021945.m1	==	Md6	MD06G1106000
Chr10	LcPP2C50	LITCHI023134.m1	==	Md6	MD06G1222300
Chr11	LcPP2C51	LITCHI006316.m1	==	Md2	MD02G1114200
Chr11	LcPP2C51	LITCHI006316.m1	==	Md10	MD10G1141800
Chr11	LcPP2C51	LITCHI006316.m1	==	Md15	MD15G1229800
Chr11	LcPP2C52	LITCHI006400.m1	==	Md2	MD02G1124100
Chr11	LcPP2C52	LITCHI006400.m1	==	Md5	MD05G1124200
Chr11	LcPP2C52	LITCHI006400.m1	==	Md10	MD10G1127000
Chr11	LcPP2C52	LITCHI006400.m1	==	Md15	MD15G1238100
Chr11	LcPP2C53	LITCHI007001.m2	==	Md2	MD02G1181600
Chr11	LcPP2C53	LITCHI007001.m2	==	Md5	MD05G1095000
Chr11	LcPP2C53	LITCHI007001.m2	==	Md10	MD10G1102000
Chr12	LcPP2C54	LITCHI020385.m2	==	Md6	MD06G1031300
Chr12	LcPP2C54	LITCHI020385.m2	==	Md16	MD16G1277400
Chr12	LcPP2C55	LITCHI021010.m1	==	Md3	MD03G1230700
Chr12	LcPP2C55	LITCHI021010.m1	==	Md11	MD11G1251900
Chr12	LcPP2C56	LITCHI021093.m1	==	Md17	MD17G1079800
Chr13	LcPP2C57	LITCHI024970.m1	==	Md1	MD01G1139200
Chr13	LcPP2C57	LITCHI024970.m1	==	Md3	MD03G1085400
Chr13	LcPP2C57	LITCHI024970.m1	==	Md7	MD07G1203700
Chr13	LcPP2C57	LITCHI024970.m1	==	Md11	MD11G1093100
Chr13	LcPP2C59	LITCHI025196.m1	==	Md3	MD03G1065600
Chr13	LcPP2C59	LITCHI025196.m1	==	Md11	MD11G1070500
Chr13	LcPP2C60	LITCHI025212.m1	==	Md11	MD11G1056600
Chr14	LcPP2C61	LITCHI004806.m1	==	Md13	MD13G1104500
Chr14	LcPP2C62	LITCHI004845.m1	==	Md13	MD13G1099500
Chr14	LcPP2C63	LITCHI005599.m1	==	Md13	MD13G1036500
Chr14	LcPP2C63	LITCHI005599.m1	==	Md16	MD16G1039100
Chr15	LcPP2C65	LITCHI018417.m1	==	Md3	MD03G1094800
Chr15	LcPP2C65	LITCHI018417.m1	==	Md11	MD11G1110000
Chr15	LcPP2C65	LITCHI018417.m1	==	Md12	MD12G1141300
Chr15	LcPP2C66	LITCHI018515.m1	==	Md1	MD01G1115100
Chr15	LcPP2C66	LITCHI018515.m1	==	Md4	MD04G1111100
Chr15	LcPP2C66	LITCHI018515.m1	==	Md7	MD07G1183100
Chr15	LcPP2C66	LITCHI018515.m1	==	Md12	MD12G1129700
Chr15	LcPP2C67	LITCHI019122.m1	==	Md12	MD12G1057000
Chr15	LcPP2C67	LITCHI019122.m1	==	Md14	MD14G1057600
