# Supplementary material for: Genome-wide identification, phylogenetic investigation and abiotic stress responses analysis of the PP2C gene family in litchi (Litchi chinensis Sonn.)
Source: Front Plant Sci. 2025 Apr 15;16:1547526. doi: 10.3389/fpls.2025.1547526 (PMC12063536; doi:10.3389/fpls.2025.1547526)
Supplement: Supplementary file 1 [file DataSheet1.zip › S11.xlsx]

## Sheet: Sheet1
Table S11. Orthologous gene pairs of PP2C genes between litchi and rice.
Chr.	Gene Name	Gene ID		Chr.	Gene ID
Chr1	LcPP2C4	LITCHI014440.m1	==	Os5	LOC_Os05g29030.1
Chr1	LcPP2C14	LITCHI017062.m1	==	Os6	LOC_Os06g39600.1
Chr1	LcPP2C15	LITCHI017255.m1	==	Os2	LOC_Os02g13100.1
Chr1	LcPP2C17	LITCHI017578.m1	==	Os1	LOC_Os01g40094.1
Chr2	LcPP2C23	LITCHI013485.m1	==	Os8	LOC_Os08g39100.1
Chr3	LcPP2C25	LITCHI026637.m1	==	Os1	LOC_Os01g19130.1
Chr3	LcPP2C25	LITCHI026637.m1	==	Os5	LOC_Os05g04360.1
Chr3	LcPP2C26	LITCHI027361.m1	==	Os3	LOC_Os03g18150.1
Chr3	LcPP2C27	LITCHI027658.m1	==	Os1	LOC_Os01g62760.1
Chr3	LcPP2C27	LITCHI027658.m1	==	Os3	LOC_Os03g16170.1
Chr3	LcPP2C27	LITCHI027658.m1	==	Os5	LOC_Os05g38290.2
Chr5	LcPP2C34	LITCHI001481.m1	==	Os3	LOC_Os03g10950.1
Chr5	LcPP2C34	LITCHI001481.m1	==	Os3	LOC_Os03g55320.1
Chr5	LcPP2C33	LITCHI001199.m1	==	Os4	LOC_Os04g37904.1
Chr5	LcPP2C34	LITCHI001481.m1	==	Os12	LOC_Os12g39120.1
Chr6	LcPP2C37	LITCHI004206.m1	==	Os3	LOC_Os03g18970.1
Chr8	LcPP2C45	LITCHI011044.m1	==	Os9	LOC_Os09g28560.1
Chr10	LcPP2C49	LITCHI021945.m1	==	Os1	LOC_Os01g46760.1
Chr11	LcPP2C52	LITCHI006400.m1	==	Os3	LOC_Os03g04430.1
Chr11	LcPP2C53	LITCHI007001.m2	==	Os3	LOC_Os03g10950.1
Chr11	LcPP2C53	LITCHI007001.m2	==	Os3	LOC_Os03g55320.1
Chr12	LcPP2C54	LITCHI020385.m2	==	Os2	LOC_Os02g46490.1
Chr13	LcPP2C57	LITCHI024970.m1	==	Os1	LOC_Os01g62760.1
Chr13	LcPP2C57	LITCHI024970.m1	==	Os3	LOC_Os03g16170.1
Chr13	LcPP2C59	LITCHI025196.m1	==	Os3	LOC_Os03g18150.1
Chr14	LcPP2C61	LITCHI004806.m1	==	Os2	LOC_Os02g38250.1
Chr15	LcPP2C65	LITCHI018417.m1	==	Os3	LOC_Os03g16760.1
Chr15	LcPP2C65	LITCHI018417.m1	==	Os5	LOC_Os05g02110.1
