# Supplementary material for: Genome-wide identification, phylogenetic investigation and abiotic stress responses analysis of the PP2C gene family in litchi (Litchi chinensis Sonn.)
Source: Front Plant Sci. 2025 Apr 15;16:1547526. doi: 10.3389/fpls.2025.1547526 (PMC12063536; doi:10.3389/fpls.2025.1547526)
Supplement: Supplementary file 1 [file DataSheet1.zip › S12.xlsx]

## Sheet: Sheet1
Table S12. Orthologous gene pairs of PP2C genes between litchi and banana.
Chr.	Gene Name	Gene ID		Chr.	Gene ID
Chr1	LcPP2C4	LITCHI014440.m1	==	Ma8	BXH2_00001063-R1
Chr1	LcPP2C14	LITCHI017062.m1	==	Ma7	BXH2_00026397-R1
Chr5	LcPP2C33	LITCHI001199.m1	==	Ma10	BXH2_00031117-R1
Chr5	LcPP2C35	LITCHI002061.m1	==	Ma3	BXH2_00019621-R1
Chr6	LcPP2C37	LITCHI004206.m1	==	Ma8	BXH2_00001071-R1
Chr6	LcPP2C38	LITCHI004212.m1	==	Ma7	BXH2_00001063-R1
Chr8	LcPP2C45	LITCHI011044.m1	==	Ma7	BXH2_00026872-R1
Chr15	LcPP2C65	LITCHI018417.m1	==	Ma9	BXH2_00004189-R1
