# Supplementary material for: Genome-wide identification, phylogenetic investigation and abiotic stress responses analysis of the PP2C gene family in litchi (Litchi chinensis Sonn.)
Source: Front Plant Sci. 2025 Apr 15;16:1547526. doi: 10.3389/fpls.2025.1547526 (PMC12063536; doi:10.3389/fpls.2025.1547526)
Supplement: Supplementary file 1 [file DataSheet1.zip › S13.xlsx]

## Sheet: Sheet1
Table S13. Orthologous gene pairs of PP2C genes between litchi and pineapple.
Chr.	Gene Name	Gene ID		Chr.	Gene ID
Chr1	LcPP2C1	LITCHI014315.m1	==	Ac4	Aco023526.1
Chr1	LcPP2C2	LITCHI014348.m1	==	Ac13	Aco013700.1
Chr1	LcPP2C9	LITCHI015287.m1	==	Ac25	Aco010120.1
Chr1	LcPP2C14	LITCHI017062.m1	==	Ac10	Aco009788.1
Chr1	LcPP2C15	LITCHI017255.m1	==	Ac5	Aco015205.1
Chr1	LcPP2C15	LITCHI017255.m1	==	Ac10	Aco009934.1
Chr1	LcPP2C17	LITCHI017578.m1	==	Ac10	Aco009886.1
Chr1	LcPP2C17	LITCHI017578.m1	==	Ac16	Aco005893.1
Chr2	LcPP2C23	LITCHI013485.m1	==	Ac2	Aco000823.1
Chr3	LcPP2C25	LITCHI026637.m1	==	Ac4	Aco023526.1
Chr3	LcPP2C26	LITCHI027361.m1	==	Ac4	Aco011068.1
Chr3	LcPP2C27	LITCHI027658.m1	==	Ac4	Aco016843.1
Chr3	LcPP2C27	LITCHI027658.m1	==	Ac23	Aco015432.1
Chr5	LcPP2C33	LITCHI001199.m1	==	Ac1	Aco009560.1
Chr5	LcPP2C33	LITCHI001199.m1	==	Ac15	Aco004079.1
Chr5	LcPP2C34	LITCHI001481.m1	==	Ac7	Aco004898.1
Chr5	LcPP2C34	LITCHI001481.m1	==	Ac9	Aco008538.1
Chr5	LcPP2C35	LITCHI002061.m1	==	Ac22	Aco009335.1
Chr8	LcPP2C43	LITCHI009938.m1	==	Ac8	Aco011860.1
Chr8	LcPP2C45	LITCHI011044.m1	==	Ac1	Aco009527.1
Chr8	LcPP2C45	LITCHI011044.m1	==	Ac2	Aco001304.1
Chr10	LcPP2C49	LITCHI021945.m1	==	Ac11	Aco005506.1
Chr11	LcPP2C51	LITCHI006316.m1	==	Ac8	Aco011860.1
Chr11	LcPP2C52	LITCHI006400.m1	==	Ac22	Aco009335.1
Chr11	LcPP2C53	LITCHI007001.m2	==	Ac7	Aco004898.1
Chr11	LcPP2C53	LITCHI007001.m2	==	Ac9	Aco008538.1
Chr12	LcPP2C54	LITCHI020385.m2	==	Ac3	Aco012919.1
Chr12	LcPP2C56	LITCHI021093.m1	==	Ac9	Aco009151.1
Chr13	LcPP2C57	LITCHI024970.m1	==	Ac4	Aco016843.1
Chr13	LcPP2C57	LITCHI024970.m1	==	Ac23	Aco015432.1
Chr13	LcPP2C59	LITCHI025196.m1	==	Ac4	Aco011068.1
Chr15	LcPP2C65	LITCHI018417.m1	==	Ac12	Aco000522.1
Chr15	LcPP2C65	LITCHI018417.m1	==	Ac18	Aco001450.1
