# Supplementary material for: Genome-wide identification, phylogenetic investigation and abiotic stress responses analysis of the PP2C gene family in litchi (Litchi chinensis Sonn.)
Source: Front Plant Sci. 2025 Apr 15;16:1547526. doi: 10.3389/fpls.2025.1547526 (PMC12063536; doi:10.3389/fpls.2025.1547526)
Supplement: Supplementary file 1 [file DataSheet1.zip › S14.xlsx]

## Sheet: Sheet1
Table S14. Cis-acting elements present in the promoter regions of predicted LcPP2C genes.
	Core elements		Light responsiveness						Part of a light response															Zein metabolism regulation	Meristem expression	Circadian control	Endosperm expression	Auxin		Gibberellin			Abscisic acid	Methyl Jasmonate		Salicylic acid	Drought	Low temperature	Anaerobic induction	Anoxic induction	Defense and stress
Gene	CAAT-box	TATA-box	ACE	AAAC-motif	GT1-motif	MRE	Sp1	3-AF1 binding site	ATC-motif	ATCT-motif	Box 4	G-Box	AE-box	Box II	chs-CMA1a	chs-CMA2a	GATA-motif	Gap-box	GTGGC-motif	I-box	LAMP-element	TCT-motif	TCCC-motif	O2-site	CAT-box	circadian	GCN4_motif	TGA-element	AuxRR-core	GARE-motif	P-box	TATC-box	ABRE	TGACG-motif	CGTCA-motif	TCA-element	MBS	LTR	ARE	GC-motif	TC-rich repeats	total
LcPP2C1	18	1	1		2							2										1									1		1	2	2		2		1		2	36
LcPP2C2	21	15										5					1						1	1						1			5	1	1				1			53
LcPP2C3	25	4										2										1		1	1				1		2		2			1	3					43
LcPP2C4	24	3										1										1		1	1				1		2		1			1	3					39
LcPP2C5	22	6				1							1				1			1		1	1			1		1		1				1	1			1			2	42
LcPP2C6	24	6				1	1						1				1			1		1	1			1		1		1				1	1			1			2	45
LcPP2C7	27	2			1							2								1		1						1		1			2				1					39
LcPP2C8	23	5										1	1			1								1						1				3	3		2		5			46
LcPP2C9	15	2										1								1								1					1				1		2			24
LcPP2C10	22	1																				2								1			1	2	2		1			1		33
LcPP2C11	21	8			1							3														1							4				3					41
LcPP2C12	12	3							1								1											1						1	1	1	1		1	1		24
LcPP2C13	16	6			1								2											3															2			30
LcPP2C14	14	4										2	1									1			2								1	2	2		2		1			32
LcPP2C15	14	2											1														1			1						1	3		3			26
LcPP2C16	32	5							1			4					1				1			1			1			3	1		2	1	1		3		3			60
LcPP2C17	27	5											1						1			1		2										4	4	1	3		1			50
LcPP2C18	14	5					2					4										2			3				2				5	3	3	1	1	1				46
LcPP2C19	68	18			1		1				1	6			1		2					1	1	2	2		1	2		1			6	2	2	1	3		1	1		124
LcPP2C20	3	2										11								1								2					9	3	3		1		1	1		37
LcPP2C21	20	6					1										1							1	2	1	1							2	2	1	2	1				41
LcPP2C22	14	5									1	2										1		1	1								2	1	1	1	4		1			35
LcPP2C23	26	5			1							3					2				1				1		3			2			2			1	1		1			49
LcPP2C24	53	22			2				1			5	1									1	2					2					4	1	1		5				1	101
LcPP2C25	17	9			1															1			1							1				2	2	1		2				37
LcPP2C26	19	5										5		1																			2	1	1	1	2		2			39
LcPP2C27	5	3										11																4		1			9	6	6		2	2	1	1		51
LcPP2C28	22	15						1				2								3					2					1			1	1	1	1	3					53
LcPP2C29	33	8										2					2				1	1							1		1		2	1	1		1	3	3	1		61
LcPP2C30	25	10					2					5													1								1	8	8	1	1	2	5			69
LcPP2C31	15	12			1							1								1				2	1							1		2	2		2	1	1			42
LcPP2C32	26	2																				1		1	2									1	1	1	4					39
LcPP2C33	21	3					1					3					1									1				1			2	1	1		2					37
LcPP2C34	16	5					2					4									1			1	2			1					3				2					37
LcPP2C35	19	18										1								1		1		1	1	2			1	1			1	1	1		2	1		1		53
LcPP2C36	14	3										2				1	1			2		1		1				1		1			1	1	1		2	1	2		1	36
LcPP2C37	20	3			1							3	1									1		1	2			1		1	1								2		1	38
LcPP2C38	19	7					1					1											1						1			1		2	2		3	3				41
LcPP2C39	15	5							1			3	1							1			2	1		1		1				1	2			3						37
LcPP2C40	30	2										10				1								1	2		1	1		1			6	5	5	2	1		5			73
LcPP2C41	15	4										1										1								2	1		1			1	2			1	1	30
LcPP2C42	8	4				1						4					1			1			2		1	1							3	3	3				1			33
LcPP2C43	26	10									1	2	2							1								1		1			2	2	2	1	1	1			1	54
LcPP2C44	9	1					1	1																															1	1		14
LcPP2C45	17	14										1								1	1									2				2	2	1	1	1	2		1	46
LcPP2C46	17	14							1			1								1	1									2				4	4	1	1	1	2			50
LcPP2C47	8	5																	1					1				1						2	2		2	1	1			24
LcPP2C48	22	4		1				1								1			1	1		1	2	3												1		1	2		1	42
LcPP2C49	10	2										3													3								4	2	2		2			1		29
LcPP2C50	14	1										4	1													1		1		1			2	1	1			2	2			31
LcPP2C51	24	3								1		2																					2	1	1			1	1			36
LcPP2C52	16	8										1								1					2				1				1	1	1	2			1			35
LcPP2C53	25	9			1							1				1				1					2		1			2			1	1	1	1	1					48
LcPP2C54	27	9					1					13				1	2								2			2		1			9	4	4	1		3	5		1	85
LcPP2C55	18	2			1						1	2					1			2												1	3			1	3		2			37
LcPP2C56	22	6			2	1						3	1									1						1				1	1	3	3	3	1	2	2		1	54
LcPP2C57	6	7					1					8					1			1	1							2		1			8	7	7	1	1					52
LcPP2C58	6	7					1					8					1			1	1							2		1			8	7	7	1	1					52
LcPP2C59	13	4	1					1				3								1		1	1				1	1		1		1	2	2	2		2	1	1			39
LcPP2C60	23	7											1				1			1			2											1	1		3					40
LcPP2C61	62	6			2		1					1				1						2		2	4					1						2	3	1	3			91
LcPP2C62	23	12						1				1	2																		1			1	1		3	1	1			47
LcPP2C63	24	11			1			1				3					2			2	2			1	1		1			1			1	1	1					1		54
LcPP2C64	4	2										10																2					8	3	3		1		1			34
LcPP2C65	28	9			2							5	1				1			1			1		1							1	3	3	3	1			1			61
LcPP2C66	30	5										2				1							1		1				1	1									1	1		44
LcPP2C67	24	20									1	4					1	1				2			1								3			1	2		1		1	62
LcPP2C68	24	20									1	4					1	1				2			1								3			1	2		1		1	62
Total	1416	457	2	1	21	4	16	6	5	1	6	194	19	1	1	8	26	2	3	30	10	30	19	30	45	10	11	33	9	38	10	7	143	113	113	40	104	35	77	12	17	3125
