# Supplementary material for: Genome-wide identification, phylogenetic investigation and abiotic stress responses analysis of the PP2C gene family in litchi (Litchi chinensis Sonn.)
Source: Front Plant Sci. 2025 Apr 15;16:1547526. doi: 10.3389/fpls.2025.1547526 (PMC12063536; doi:10.3389/fpls.2025.1547526)
Supplement: Supplementary file 1 [file DataSheet1.zip › S15.xlsx]

## Sheet: Sheet1
Table S15. Data of predicted LcPP2C genes expression across various tissues.
Gene name	Root	Leaf	Male flower	Female flower	Ovary	Carpopodium	Pericarp	Fruitlet	Aril	Seed
LcPP2C1	23.2471	43.8532	27.6569	25.2916	37.3723	32.1852	52.4922	21.9507	55.0969	120.053
LcPP2C2	38.9354	43.1976	69.5223	45.6024	56.2051	58.4349	53.6402	50.5686	55.7703	45.5788
LcPP2C3	27.8337	9.70144	22.9979	9.55585	17.5421	33.5156	17.3235	21.2327	18.1207	17.3374
LcPP2C4	23.9498	8.98039	24.1213	9.27913	16.4861	33.4133	16.9582	21.3352	19.2227	16.4651
LcPP2C5	7.8041	6.55503	13.8119	9.59274	31.1534	11.1548	20.089	7.59042	33.7927	12.5941
LcPP2C6	8.14583	8.06269	21.6431	13.024	35.9643	10.8478	17.7409	12.2062	44.9958	18.7004
LcPP2C7	13.5682	31.7919	26.3682	36.4893	36.3163	18.9837	11.5316	33.4389	24.3038	19.2456
LcPP2C8	18.5673	38.2158	88.8524	57.6302	31.9161	27.7847	21.6022	31.49	47.3833	41.9805
LcPP2C9	0.203028	9.04594	2.5443	0.664113	0.410685	0.869871	0.104358	0	0	1.363
LcPP2C10	10.2805	58.8642	9.84678	20.8273	9.56309	7.88001	1.93063	13.6422	1.10194	1.25396
LcPP2C11	72.6782	280.817	113.37	117.437	127.899	244.076	171.408	109.753	192.41	133.901
LcPP2C12	79.8548	92.6226	185.569	104.616	81.3743	90.3131	111.872	75.3914	145.333	132.647
LcPP2C13	69.7815	157.386	231.036	155.495	358.117	200.889	165.199	106.471	143.864	127.632
LcPP2C14	34.0803	12.9134	79.336	49.4211	19.3022	45.6426	18.2627	32.3106	31.2828	35.6561
LcPP2C15	6.16052	0.786604	0.297386	2.08458	0	0.562858	0.313075	0.718013	0.183656	0.272601
LcPP2C16	41.8952	64.2393	73.7518	108.214	58.6106	71.5341	47.7439	68.9292	34.6498	38.1641
LcPP2C17	24.6811	84.4288	40.6097	34.2387	17.7768	40.4234	47.2743	40.3113	17.631	39.5816
LcPP2C18	27.6602	27.8589	60.6007	62.8509	9.38708	20.007	28.8551	26.3613	23.508	17.7736
LcPP2C19	14.3415	103.045	86.9359	97.5877	62.8348	68.3616	51.6052	87.8027	62.688	36.8556
LcPP2C20	4.82177	17.8297	16.3562	22.4507	3.69616	7.77767	3.18293	10.9753	9.4889	7.14213
LcPP2C21	0.050807	266.2	2.74256	18.1893	8.15503	11.9223	14.3493	11.8985	1.77534	2.94409
LcPP2C22	43.7523	68.3034	103.325	57.2613	37.079	45.2845	69.2939	42.6705	77.6866	75.2377
LcPP2C23	3.28971	34.545	32.5803	36.3971	36.9616	26.4543	30.3683	17.0272	15.8557	24.6431
LcPP2C24	2.50859	20.0584	54.4877	25.6237	21.0623	15.2995	5.37445	16.3092	14.0191	10.4133
LcPP2C25	90.3269	226.28	129.594	135.055	71.9285	77.3673	38.9778	77.2377	84.8492	64.1156
LcPP2C26	46.0518	51.2603	64.5658	40.4002	17.3074	13.0992	12.0012	7.2827	5.50969	5.94269
LcPP2C27	81.5934	119.105	368.726	216.611	134.294	48.2522	49.2049	25.7459	82.0943	50.8127
LcPP2C28	20.5596	14.9455	84.4246	36.4893	38.663	31.8782	23.7415	31.1823	42.1185	43.1254
LcPP2C29	49.5685	167.35	1304.9	610.061	322.212	136.519	131.596	115.292	172.331	203.196
LcPP2C30	0	1.50766	0	0	0	0	0	0	0	0
LcPP2C31	48.3222	101.472	108.017	87.7367	74.0406	65.1891	80.3037	76.7248	115.214	89.7401
LcPP2C32	0.925753	13.8967	6.77379	9.13155	2.69879	3.7865	4.80048	4.2055	1.10194	4.90681
LcPP2C33	46.6301	81.2824	52.2408	42.1527	82.3716	83.4053	70.1809	67.1855	38.9963	50.8673
LcPP2C34	132.393	312.413	148.528	125.776	93.0494	87.7546	58.1276	59.5951	173.188	73.275
LcPP2C35	138.428	217.234	1136.28	408.19	514.06	410.119	222.335	183.401	298.135	227.022
LcPP2C36	33.2506	38.3469	146.71	53.9223	53.741	63.8588	63.0846	63.2877	251.609	97.8636
LcPP2C37	53.5459	49.556	86.7376	71.5766	38.135	57.8208	40.9084	64.6212	114.724	58.2275
LcPP2C38	9.01136	71.3843	88.5219	54.0699	60.6053	68.8221	24.9416	37.029	6.67284	8.9413
LcPP2C39	5.92199	21.566	20.3214	26.3062	17.0728	19.1372	17.8974	17.7452	10.346	14.3388
LcPP2C40	2.2656	1.57321	22.0396	12.2861	4.40019	2.50727	19.9324	0.512866	15.121	13.6845
LcPP2C41	78.0731	86.7886	60.0059	63.1092	56.6158	54.5972	94.8095	102.778	200.797	109.04
LcPP2C42	24.2268	7.40718	88.6211	21.3623	21.3556	37.3533	6.47021	8.61616	40.6492	50.1585
LcPP2C43	17.566	34.8728	106.134	61.3566	38.487	37.9673	38.3517	32.6183	68.6262	58.5001
LcPP2C44	40.6202	82.8556	59.2129	35.7514	44.4713	56.7463	55.4142	43.3885	71.2586	50.213
LcPP2C45	19.2159	35.135	30.8621	18.7243	12.9072	10.1826	6.20932	18.5658	8.38697	8.88678
LcPP2C46	20.2967	27.9244	26.8308	15.6067	14.3153	9.56858	4.01779	18.0529	8.99915	7.85089
LcPP2C47	13.4995	19.5995	19.6275	35.4747	19.4195	16.9369	44.6653	26.0536	31.7725	51.7396
LcPP2C48	1.33865	3.47417	10.8711	3.43125	0.880039	1.84208	0.573971	0.512866	0.183656	0.436161
LcPP2C49	9.97488	0.327752	12.9528	12.2123	2.40544	6.54962	2.03499	1.5386	66.4835	24.2614
LcPP2C50	2.42128	4.06412	9.15288	5.66341	7.56833	3.53065	1.20012	3.17977	3.79556	1.58108
LcPP2C51	2.89348	0	28.1195	4.27984	8.68305	6.2426	0.573971	8.61616	0	0.599721
LcPP2C52	69.0533	101.079	92.0245	95.7429	125.67	103.259	119.751	106.881	123.233	130.957
LcPP2C53	5.04193	24.6469	4.26253	13.3376	7.80301	12.0247	11.5316	8.51358	0.367312	5.17941
LcPP2C54	10.0429	18.4196	10.2433	37.1534	217.956	35.5624	63.1368	44.722	26.3853	37.1827
LcPP2C55	71.6238	133.657	114.725	181.912	43.2392	485.695	438.357	136.525	90.6037	256.244
LcPP2C56	34.2474	33.824	13.3163	57.2244	5.57358	32.3387	31.5684	46.4657	25.6507	42.2531
LcPP2C57	13.9041	13.8967	97.047	58.94	34.1455	19.2907	12.0012	5.53896	50.8728	37.4008
LcPP2C58	24.6082	18.223	148.957	87.1648	59.3733	28.2452	22.7501	10.9753	61.4024	49.1771
LcPP2C59	70.8737	114.975	85.5811	73.2369	15.958	23.6912	8.5052	51.2866	9.67256	11.3947
LcPP2C60	1.0086	4.58852	0.594772	2.52732	0.176008	0	1.14794	0.205147	0.306094	1.0904
LcPP2C61	3.69421	7.01388	11.1024	16.5659	3.69616	8.3917	7.40944	9.64189	5.75456	5.94269
LcPP2C62	2.82313	0.262201	0.528686	5.62651	2.52278	5.06572	1.77409	9.43674	1.71412	2.78053
LcPP2C63	48.6369	32.3163	115.948	83.1063	68.8777	63.1936	45.0828	51.1841	65.4428	65.5332
LcPP2C64	0	0	3.73385	1.06996	0	0	0	0	0	0
LcPP2C65	4.07048	4.85072	4.29558	4.64879	2.05342	5.83325	2.86985	4.30808	0.550969	3.21669
LcPP2C66	23.5204	0	19.2971	1.71562	1.64274	0.716364	0	1.5386	0.183656	1.52656
LcPP2C67	7.02359	3.40862	6.31119	6.64113	2.17076	6.34494	2.66114	3.0772	5.26481	4.41613
LcPP2C68	4.47255	2.75311	2.90778	6.05081	1.17339	4.86104	2.92203	2.56433	4.34653	4.63421
