# Supplementary material for: Genome-wide identification, phylogenetic investigation and abiotic stress responses analysis of the PP2C gene family in litchi (Litchi chinensis Sonn.)
Source: Front Plant Sci. 2025 Apr 15;16:1547526. doi: 10.3389/fpls.2025.1547526 (PMC12063536; doi:10.3389/fpls.2025.1547526)
Supplement: Supplementary file 1 [file DataSheet1.zip › S2.xlsx]

## Sheet: Sheet1
Table S2. OsPP2C genes list used for construction of evolutionary tree.
Gene Name	Gene ID	Subgroup
OsPP2C1	LOC_Os01g07090	K
OsPP2C2	LOC_Os01g19130	G
OsPP2C3	LOC_Os01g32964	H
OsPP2C4	LOC_Os01g36080
OsPP2C5	LOC_Os01g37130
OsPP2C6	LOC_Os01g40094	A
OsPP2C7	LOC_Os01g43100	F2
OsPP2C8	LOC_Os01g46760	A
OsPP2C9	LOC_Os01g62760	A
OsPP2C10	LOC_Os02g05630	F2
OsPP2C11	LOC_Os02g08364	I
OsPP2C12	LOC_Os02g13100	E
OsPP2C13	LOC_Os02g15594	F2
OsPP2C14	LOC_Os02g27220	E
OsPP2C15	LOC_Os02g35910	H
OsPP2C16	LOC_Os02g38580	I
OsPP2C17	LOC_Os02g38690	I
OsPP2C18	LOC_Os02g38710	I
OsPP2C19	LOC_Os02g38780	I
OsPP2C20	LOC_Os02g38804	I
OsPP2C21	LOC_Os02g39410
OsPP2C22	LOC_Os02g39480	I
OsPP2C23	LOC_Os02g42250	K
OsPP2C24	LOC_Os02g42270	K
OsPP2C25	LOC_Os02g46080	D
OsPP2C26	LOC_Os02g46490	C
OsPP2C27	LOC_Os02g55560	G
OsPP2C28	LOC_Os03g04430	D
OsPP2C29	LOC_Os03g10950	D
OsPP2C30	LOC_Os03g16170	A
OsPP2C31	LOC_Os03g16760	C
OsPP2C32	LOC_Os03g18150	B
OsPP2C33	LOC_Os03g18970	H
OsPP2C34	LOC_Os03g55320	D
OsPP2C35	LOC_Os03g60650	C
OsPP2C36	LOC_Os03g61690	D
OsPP2C37	LOC_Os04g08560	A
OsPP2C38	LOC_Os04g25570	E
OsPP2C39	LOC_Os04g33080	C
OsPP2C40	LOC_Os04g37660	H
OsPP2C41	LOC_Os04g37904	F1
OsPP2C42	LOC_Os04g42260	I
OsPP2C43	LOC_Os04g49490	D
OsPP2C44	LOC_Os04g52000	F1
OsPP2C45	LOC_Os04g56450	F2
OsPP2C46	LOC_Os05g02110	C
OsPP2C47	LOC_Os05g04360	G
OsPP2C48	LOC_Os05g29030	E
OsPP2C49	LOC_Os05g38290	A
OsPP2C50	LOC_Os05g46040	A
OsPP2C51	LOC_Os05g49730	A
OsPP2C52	LOC_Os05g50970	F2
OsPP2C53	LOC_Os05g51510	A
OsPP2C54	LOC_Os06g08140	G
OsPP2C55	LOC_Os06g33530	F2
OsPP2C56	LOC_Os06g33549	F2
OsPP2C57	LOC_Os06g39600	G
OsPP2C58	LOC_Os06g44210	I
OsPP2C59	LOC_Os06g48300	F2
OsPP2C60	LOC_Os06g50380	D
OsPP2C61	LOC_Os07g02330	D
OsPP2C62	LOC_Os07g32380	F1
OsPP2C63	LOC_Os07g33230	F1
OsPP2C64	LOC_Os07g37890	E
OsPP2C65	LOC_Os07g45170	L
OsPP2C66	LOC_Os08g39100	E
OsPP2C67	LOC_Os09g14540
OsPP2C68	LOC_Os09g15670	A
OsPP2C69	LOC_Os09g28560	H
OsPP2C70	LOC_Os09g38550	I
OsPP2C71	LOC_Os10g22460	K
OsPP2C72	LOC_Os10g39780	D
OsPP2C73	LOC_Os11g01790	E
OsPP2C74	LOC_Os11g13820	B
OsPP2C75	LOC_Os11g22404	E
OsPP2C76	LOC_Os11g37540	J
OsPP2C77	LOC_Os12g09640	B
OsPP2C78	LOC_Os12g39120	D
