# Supplementary material for: Genome-wide identification, phylogenetic investigation and abiotic stress responses analysis of the PP2C gene family in litchi (Litchi chinensis Sonn.)
Source: Front Plant Sci. 2025 Apr 15;16:1547526. doi: 10.3389/fpls.2025.1547526 (PMC12063536; doi:10.3389/fpls.2025.1547526)
Supplement: Supplementary file 1 [file DataSheet1.zip › S3.xlsx]

## Sheet: Sheet1
Table S3. The primers list used for qRT-PCR.
Gene name	Primer name	Primer sequence (5’-3’)	Primer position (nt)
LcPP2C1	LcPP2C1-F	GTCAGCCTTGCTCGTCGT	1066-1083
	LcPP2C1-R	GCCGTTGAGGAGGGTCAG	1196-1179
LcPP2C2	LcPP2C2-F	AGGGAAGGCGAGGATGGT	124-141
	LcPP2C2-R	TGGTCCTCGAGCACCTGA	210-193
LcPP2C3	LcPP2C3-F	TCTGCTTGATGGGCTGGC	84-101
	LcPP2C3-R	CGCCTCAGCAGCTTGTCT	160-143
LcPP2C4	LcPP2C4-F	TCTGCTTGATGGGCTGGC	15-32
	LcPP2C4-R	CGCCTCAGCAGCTTGTCT	91-74
LcPP2C5	LcPP2C5-F	AATGGCAGGTGGAGCTGC	453-470
	LcPP2C5-R	CGGCAGCATCTCTTCCGT	545-528
LcPP2C6	LcPP2C6-F	AATGGCAGGTGGAGCTGC	453-470
	LcPP2C6-R	CGGCAGCATCTCTTCCGT	545-428
LcPP2C7	LcPP2C7-F	GTACCCGGGCACTGCTTT	738-755
	LcPP2C7-R	CCGACACCTCAGGTTCGG	803-786
LcPP2C8	LcPP2C8-F	TGGCTTTGCGTCGAGGAG	911-928
	LcPP2C8-R	GCCTCTGCACCACCATGT	1017-1000
LcPP2C9	LcPP2C9-F	GCACTGGCATATGGGAGGT	680-698
	LcPP2C9-R	GCCTCCTTTGCCAAGCAC	762-745
LcPP2C10	LcPP2C10-F	GACTTCGCCAGGAGACGG	940-957
	LcPP2C10-R	TCTGTTGCTCCGCGCTTT	1014-997
LcPP2C11	LcPP2C11-F	ATCGAGAAGCAGGGTGGC	559-576
	LcPP2C11-R	AGCACGTGCAACAGCAAG	622-605
LcPP2C12	LcPP2C12-F	AGGATCCAGAGGAGGCGG	749-766
	LcPP2C12-R	AGCCAGGAAGCGAACGAC	826-809
LcPP2C14	LcPP2C14-F	CGCTGGTTCGTCACCCTT	131-148
	LcPP2C14-R	CCATGCTCCTGACCGGAC	232-215
LcPP2C15	LcPP2C15-F	TGACATCTCCCATCGCCG	792-809
	LcPP2C15-R	CCTCCACCACCGCTCTTG	923-906
LcPP2C16	LcPP2C16-F	TTGCTCGTGGGGATGACG	155-172
	LcPP2C16-R	CCTCTCCTCCCACCACGA	221-204
LcPP2C17	LcPP2C17-F	AGGTGCCCCAGATACCGT	858-875
	LcPP2C17-R	GGGCATAGGCAGCTTCCC	961-944
LcPP2C18	LcPP2C18-F	CTCCGGCGACATCTCCAC	294-311
	LcPP2C18-R	ACGTCAAGTCGTCGCTGG	386-369
LcPP2C19	LcPP2C19-F	CCTCATCCGACGGCGAAA	113-130
	LcPP2C19-R	GGTTCTCGAGCCATCCGG	220-203
LcPP2C20	LcPP2C20-F	CTCCAGACTCCGCAGTGC	310-327
	LcPP2C20-R	ACGACGCAAGAGTCACCG	393-376
LcPP2C21	LcPP2C21-F	GAAGCACTTGCACGAGCG	997-1014
	LcPP2C21-R	TTCGCCAATCTGTCCGCC	1067-1050
LcPP2C22	LcPP2C22-F	GGCAAGTGATGGACTGTGGA	690-709
	LcPP2C22-R	GGTGTTTTGCTGCTGCCC	764-647
LcPP2C23	LcPP2C23-F	TCTGCCAAGGGAAGCTGC	765-782
	LcPP2C23-R	TACACGTGCAACCTCCGG	829-812
LcPP2C24	LcPP2C24-F	GCACCGGCGGTTTTTCAG	130-147
	LcPP2C24-R	AGGTCGAGAGCGCAGAGA	261-244
LcPP2C25	LcPP2C25-F	TGTCATGGAGGCCTTGCG	1038-1055
	LcPP2C25-R	TCTCCGCTGCCGAAATGG	1126-1109
LcPP2C26	LcPP2C26-F	ACCTCAGTTGCCGCCATC	138-155
	LcPP2C26-R	AACCAAGTCCCGCCATCG	248-231
LcPP2C27	LcPP2C27-F	AGCGGTGACAGTTGAGCC	42-59
	LcPP2C27-R	CCACGTCAGCGACCAACT	107-90
LcPP2C28	LcPP2C28-F	GACTGCCAGAGCCCTTCC	767-784
	LcPP2C28-R	GGTCCCACAGGCCATCAG	863-846
LcPP2C29	LcPP2C29-F	TTTCGCGCTTGCAGAGGA	870-887
	LcPP2C29-R	TGACCACTGCTCTTGCCG	937-920
LcPP2C30	LcPP2C30-F	CGAAGTCACCGGTGCACT	647-664
	LcPP2C30-R	CTACCGCCCACCTCTTGC	779-762
LcPP2C31	LcPP2C31-F	ATGCGTGGACAAAGGGGG	304-321
	LcPP2C31-R	ACCCTCCTCAGAAGGCCA	430-413
LcPP2C32	LcPP2C32-F	AGGAATGTGAGGCCACTGC	308-326
	LcPP2C32-R	CCCCGGAAGAAGCAGACG	371-354
LcPP2C33	LcPP2C33-F	ACGAGGTGGATCCACTGC	369-386
	LcPP2C33-R	CTGTCCCGCTCGGTGTTT	501-484
LcPP2C34	LcPP2C34-F	GGGCTGCCCTTCAAGAGG	887-904
	LcPP2C34-R	GCGAAGGGCCCTTGTGAT	1010-993
LcPP2C35	LcPP2C35-F	GGGGAGGTGCTTGCCATT	544-561
	LcPP2C35-R	AGGCCCTTTACACGCCAC	663-646
LcPP2C36	LcPP2C36-F	CTGTACTGGGCACACGGG	677-694
	LcPP2C36-R	GCGACCTCAGGCTCATCC	804-787
LcPP2C37	LcPP2C37-F	GAGGGAGCGAGTCACTGC	537-554
	LcPP2C37-R	CACCTGGCCAACAGCGTA	611-594
LcPP2C38	LcPP2C38-F	CCCGGGCTGTTTTGGCTA	590-607
	LcPP2C38-R	ATCCGCTCAGCCTCCTGA	672-655
LcPP2C39	LcPP2C39-F	TGTTGCCAGCTGCCTTGA	825-842
	LcPP2C39-R	TCAGCAGTCACAGCAGGC	957-940
LcPP2C40	LcPP2C40-F	GTGCCCATGTGGTAGCGT	591-608
	LcPP2C40-R	CAAAACCGCCACGACAGC	661-644
LcPP2C41	LcPP2C41-F	AGGGTGGTGAAGCGATCG	650-667
	LcPP2C41-R	CTCTCCAAGTGCCTGCCC	743-726
LcPP2C42	LcPP2C42-F	GGTGGTGGTGGTGGGAAG	448-465
	LcPP2C42-R	AACCTCTCCTTGCACGCC	516-499
LcPP2C43	LcPP2C43-F	TAGCACCACAAGGCTGGC	168-185
	LcPP2C43-R	AGGGCCTCTCTCAGCACA	283-266
LcPP2C45	LcPP2C45-F	TGTTGTCGTGGGATGCCG	775-792
	LcPP2C45-R	TGGGGGCAAAGAAGCAGG	898-881
LcPP2C46	LcPP2C46-F	TGTTGTCGTGGGATGCCG	775-792
	LcPP2C46-R	TGGGGGCAAAGAAGCAGG	901-884
LcPP2C47	LcPP2C47-F	GCCTGCAGAGCTGGTTCA	433-450
	LcPP2C47-R	GCCAGGTTCCTGCCCAAA	530-513
LcPP2C48	LcPP2C48-F	ACACAGGCAGCCATCAGAG	369-387
	LcPP2C48-R	GCAAAACAAGCCTGGCAGG	496-478
LcPP2C49	LcPP2C49-F	CGATGACGAGTCGGAGGC	156-173
	LcPP2C49-R	TTCACGCTCGTGTCACCC	282-265
LcPP2C50	LcPP2C50-F	AGGCTCCCGACACTCCAT	144-161
	LcPP2C50-R	ATCTGCAGCCAACCGACC	253-236
LcPP2C52	LcPP2C52-F	TGGTGTTCGCAGGCACTT	1014-1031
	LcPP2C52-R	GCCAGAGTCTTTGCCGGT	1140-1123
LcPP2C53	LcPP2C53-F	TCGGTGGGTTCCTGTTGC	388-405
	LcPP2C53-R	TTCCGACCCAACACAGCC	462-445
LcPP2C54	LcPP2C54-F	AGAAGAAACGGCCGTGGG	713-730
	LcPP2C54-R	CGCCCACTGCACGTTTTC	829-812
LcPP2C55	LcPP2C55-F	GCAAAAACGGTGTGGCCA	461-478
	LcPP2C55-R	AACCACCTCGGCTCTCGA	524-507
LcPP2C56	LcPP2C56-F	CACTCAGCAGGGTCGCAA	210-227
	LcPP2C56-R	GGCAACGCATCCCTCACT	339-322
LcPP2C57	LcPP2C57-F	TTGCGCGGGAAGGCTAAA	1138-1155
	LcPP2C57-R	CCAAGGCCAGCTTCGTCA	1235-1218
LcPP2C58	LcPP2C58-F	TTGCGCGGGAAGGCTAAA	1156-1173
	LcPP2C58-R	CCAAGGCCAGCTTCGTCA	1253-1236
LcPP2C59	LcPP2C59-F	GTTGGGTTCGGGTCCTGG	261-278
	LcPP2C59-R	GCCTCTCTCGGCGTCATC	360-343
LcPP2C60	LcPP2C60-F	GCACGGATGGGCTTTTCG	560-577
	LcPP2C60-R	TTGCAGCCTCAGCAACGT	626-609
LcPP2C61	LcPP2C61-F	TCGCCATTGATCCGGAGC	998-1015
	LcPP2C61-R	TGAAAGGCACGGGAGCAG	1082-1065
LcPP2C62	LcPP2C62-F	TTAGCCAGTGGTGCCTGC	82-99
	LcPP2C62-R	GGGCTTCAGCAACTCCTCC	175-158
LcPP2C63	LcPP2C63-F	GACACTCAAGGGGGTGCC	505-522
	LcPP2C63-R	GCAACGTAGGGGGCCAAT	634-617
LcPP2C65	LcPP2C65-F	TCACGACGGTCTAGGCCA	90-107
	LcPP2C65-R	GGCGGTTGTGAACTCGGA	172-155
LcPP2C67	LcPP2C67-F	CCTTCGCTGTCGTCCAGG	164-181
	LcPP2C67-R	TAGCGAGAGGCCTCAGGG	264-247
LcPP2C68	LcPP2C68-F	CCTTCGCTGTCGTCCAGG	164-181
	LcPP2C68-R	TAGCGAGAGGCCTCAGGG	264-247
Actin	LcActin-F	GTGGTTCTACTATGTTCCCTG	908-928
	LcActin-R	CTCGTCGTACTCATCCTTTG	1079-1060
