# Supplementary material for: Genome-wide identification, phylogenetic investigation and abiotic stress responses analysis of the PP2C gene family in litchi (Litchi chinensis Sonn.)
Source: Front Plant Sci. 2025 Apr 15;16:1547526. doi: 10.3389/fpls.2025.1547526 (PMC12063536; doi:10.3389/fpls.2025.1547526)
Supplement: Supplementary file 1 [file DataSheet1.zip › S4.xlsx]

## Sheet: Sheet1
Table S4. Physical and chemical properties and chromosomal location information of predicted LcPP2C genes.
Gene Name	Gene ID	Chr.	Start Position	End Position	CDS size (bp)	Number of amino acids (aa)	Molecular mass (kDa)	Theoretical pI	Instability index	Grand average of hydropathicity	Subcellular location
LcPP2C1	LITCHI014315.m1	Chr1	873506	877265	1284	427	46.572	5.01	57.25	-0.076	nucleus
LcPP2C2	LITCHI014348.m1	Chr1	1192171	1196394	1158	385	42.8819	7.78	36.69	-0.321	chloroplast
LcPP2C3	LITCHI014420.m3	Chr1	1718498	1721644	1212	403	44.7648	8.45	43.5	-0.345	nucleus
LcPP2C4	LITCHI014440.m1	Chr1	1816432	1819580	1143	380	42.0949	8.26	40.1	-0.281	chloroplast
LcPP2C5	LITCHI014508.m1	Chr1	2311621	2315292	1467	488	53.0819	4.94	47.86	-0.194	nucleus
LcPP2C6	LITCHI014516.m1	Chr1	2345429	2350088	1575	524	57.1586	5.09	49.7	-0.193	nucleus
LcPP2C7	LITCHI014636.m1	Chr1	3288911	3293974	1260	419	45.778	4.88	38.34	-0.314	cytoplasm
LcPP2C8	LITCHI014744.m1	Chr1	4830484	4836557	1689	562	61.6565	5.62	46.96	-0.17	chloroplast
LcPP2C9	LITCHI015287.m1	Chr1	10975939	10980320	834	277	31.57	9.61	48.6	-0.514	mitochondrion
LcPP2C10	LITCHI016309.m1	Chr1	33373276	33377464	1161	386	42.6303	5.24	38.42	-0.305	nucleus
LcPP2C11	LITCHI016325.m1	Chr1	33527622	33536058	888	295	32.2625	6.75	36.56	-0.363	chloroplast
LcPP2C12	LITCHI016842.m1	Chr1	40712370	40719242	882	293	31.4648	5.04	37.74	-0.327	cytoplasm
LcPP2C13	LITCHI016876.m2	Chr1	41001368	41009377	912	303	33.3656	5.44	45.22	-0.399	nucleus
LcPP2C14	LITCHI017062.m1	Chr1	42781347	42785973	1137	378	41.3388	5.44	52.29	-0.226	cytoplasm
LcPP2C15	LITCHI017255.m1	Chr1	44553755	44555627	1156	351	38.4488	6.04	46.34	-0.251	cytoplasm
LcPP2C16	LITCHI017336.m1	Chr1	45175049	45178285	1635	544	59.059	4.78	46.94	-0.107	chloroplast
LcPP2C17	LITCHI017578.m1	Chr1	47377008	47379193	1437	478	52.5433	5.29	51.16	-0.449	chloroplast
LcPP2C18	LITCHI017740.m1	Chr1	48874168	48882065	1341	446	49.4029	5.34	61.42	-0.261	chloroplast
LcPP2C19	LITCHI017767.m1	Chr1	49165737	49175010	3234	1077	118.812	4.96	46.11	-0.181	chloroplast
LcPP2C20	LITCHI012183.m1	Chr2	2010512	2014489	834	277	30.8228	4.72	47.17	-0.303	chloroplast
LcPP2C21	LITCHI012392.m1	Chr2	6758716	6764968	1191	396	43.2424	5.76	40.47	-0.025	chloroplast
LcPP2C22	LITCHI013082.m1	Chr2	24219915	24224844	852	283	31.0013	5.91	32.6	-0.343	cytoplasm
LcPP2C23	LITCHI013485.m1	Chr2	30879065	30895711	1599	532	58.3223	5.02	35.09	-0.429	cytoplasm
LcPP2C24	LITCHI026168.m1	Chr3	7193512	7211270	3213	1070	121.166	5.89	48.23	-0.395	vacuole
LcPP2C25	LITCHI026637.m1	Chr3	11556324	11560694	1218	405	44.8275	4.73	55.64	-0.205	nucleus
LcPP2C26	LITCHI027361.m1	Chr3	22944652	22946963	1104	367	39.4677	6.41	46.67	-0.26	chloroplast
LcPP2C27	LITCHI027658.m1	Chr3	26175282	26178303	1257	418	45.7025	5.41	56.13	-0.36	nucleus
LcPP2C28	LITCHI027947.m1	Chr3	35247557	35258309	1041	346	38.4781	5.41	44.01	-0.047	plasma membrane
LcPP2C29	LITCHI030172.m1	Chr4	3252203	3254762	1641	546	58.8969	5.05	44.27	-0.169	chloroplast
LcPP2C30	LITCHI030476.m1	Chr4	8071750	8079146	1401	466	50.3664	4.86	33.74	-0.264	chloroplast
LcPP2C31	LITCHI031805.m1	Chr4	32293844	32306558	1164	387	42.2401	5.05	37.61	-0.524	chloroplast
LcPP2C32	LITCHI001180.m1	Chr5	24062651	24071036	1245	414	45.1492	4.6	43.54	-0.212	chloroplast
LcPP2C33	LITCHI001199.m1	Chr5	24281095	24289583	852	283	31.013	7.12	39.06	-0.413	cytoplasm
LcPP2C34	LITCHI001481.m1	Chr5	27730824	27734850	1125	374	41.6836	8.74	44.1	-0.312	mitochondrion
LcPP2C35	LITCHI002061.m1	Chr5	33005597	33011426	1194	397	44.2774	8.81	46.51	-0.295	nucleus
LcPP2C36	LITCHI002506.m1	Chr6	6386619	6392642	1458	485	53.4272	5.81	41.05	-0.419	chloroplast
LcPP2C37	LITCHI004206.m1	Chr6	31353805	31357835	1287	428	45.7083	6.9	32.62	-0.108	chloroplast
LcPP2C38	LITCHI004212.m1	Chr6	31420838	31425696	1113	370	40.8752	5.65	38.83	-0.245	cytoplasm
LcPP2C39	LITCHI008557.m1	Chr7	7959971	7969692	1215	404	44.5707	5.98	42.28	-0.207	cytoplasm
LcPP2C40	LITCHI009224.m1	Chr7	23549848	23556807	1236	411	44.8888	5.61	64.76	-0.322	cytoplasm
LcPP2C41	LITCHI009551.m2	Chr7	27275521	27282331	969	322	35.682	5.88	44.56	-0.449	chloroplast
LcPP2C42	LITCHI009626.m1	Chr7	28993427	28996990	1212	403	44.143	6.65	46.47	-0.381	nucleus
LcPP2C43	LITCHI009938.m1	Chr8	908002	913156	1158	385	42.1069	5.71	53.84	-0.265	cytoplasm
LcPP2C44	LITCHI010523.m1	Chr8	5664549	5670217	849	282	30.994	7.76	41.55	-0.388	chloroplast
LcPP2C45	LITCHI011044.m1	Chr8	11806243	11813323	1290	429	46.643	5.18	36.52	-0.262	nucleus
LcPP2C46	LITCHI011047.m1	Chr8	11827216	11834307	1293	430	46.9264	5.29	36.3	-0.286	cytoplasm
LcPP2C47	LITCHI011354.m1	Chr8	19066787	19074020	831	276	30.2319	5.1	30.08	-0.235	cytoplasm
LcPP2C48	LITCHI011843.m1	Chr8	27566796	27571400	1359	452	50.5275	6.71	39.73	-0.448	nucleus
LcPP2C49	LITCHI021945.m1	Chr10	2290563	2294191	1173	390	42.5237	5.15	57.29	-0.417	nucleus
LcPP2C50	LITCHI023134.m1	Chr10	14179767	14184459	903	300	32.812	6.2	46.69	-0.348	cytoplasm
LcPP2C51	LITCHI006316.m1	Chr11	287618	289877	1185	394	43.142	5.63	51.87	-0.332	nucleus
LcPP2C52	LITCHI006400.m1	Chr11	1012099	1017775	1194	397	44.2073	8.18	50.06	-0.34	chloroplast
LcPP2C53	LITCHI007001.m2	Chr11	6748963	6753416	1152	383	42.4534	6.47	39.91	-0.174	chloroplast
LcPP2C54	LITCHI020385.m2	Chr12	13089134	13097795	2355	784	86.68	5.26	42.26	-0.485	chloroplast
LcPP2C55	LITCHI021010.m1	Chr12	19111041	19120014	852	283	31.0463	7.24	36.14	-0.341	cytoplasm
LcPP2C56	LITCHI021093.m1	Chr12	19778630	19784461	1425	474	52.2705	5.3	44.67	-0.489	chloroplast
LcPP2C57	LITCHI024970.m1	Chr13	21849453	21853920	1311	436	47.379	5	58.05	-0.47	nucleus
LcPP2C58	LITCHI024973.m1	Chr13	21868507	21872911	1329	442	48.3911	5.2	55.8	-0.503	cytoplasm
LcPP2C59	LITCHI025196.m1	Chr13	23901427	23904314	1185	394	42.7113	7.04	61.84	-0.307	chloroplast
LcPP2C60	LITCHI025212.m1	Chr13	23999602	24001799	1026	342	37.3602	4.87	30.99	0.048	chloroplast
LcPP2C61	LITCHI004806.m1	Chr14	4111912	4123218	2901	966	107.959	6.16	51.31	-0.497	nucleus
LcPP2C62	LITCHI004845.m1	Chr14	4373212	4379575	1101	366	40.0216	8.65	47.5	-0.443	nucleus
LcPP2C63	LITCHI005599.m1	Chr14	11983483	11988079	1515	504	55.4263	9.29	36.99	0.007	chloroplast
LcPP2C64	LITCHI005923.m1	Chr14	16988368	16992010	735	244	26.8725	5.14	42.32	-0.246	chloroplast
LcPP2C65	LITCHI018417.m1	Chr15	5430685	5433555	2115	704	78.7887	5.36	42.71	-0.57	nucleus
LcPP2C66	LITCHI018515.m1	Chr15	6340644	6343711	1158	385	43.0982	8.13	39.63	-0.271	chloroplast
LcPP2C67	LITCHI019122.m1	Chr15	12929941	12936172	1359	452	50.8323	8.84	43.91	-0.117	mitochondrion
LcPP2C68	LITCHI019126.m1	Chr15	12953833	12960046	1359	452	50.9314	8.95	44.07	-0.126	mitochondrion
