# Supplementary material for: Genome-wide identification, phylogenetic investigation and abiotic stress responses analysis of the PP2C gene family in litchi (Litchi chinensis Sonn.)
Source: Front Plant Sci. 2025 Apr 15;16:1547526. doi: 10.3389/fpls.2025.1547526 (PMC12063536; doi:10.3389/fpls.2025.1547526)
Supplement: Supplementary file 1 [file DataSheet1.zip › S5.xlsx]

## Sheet: Sheet1
Table S5. Conservative motifs information of predicted LcPP2C genes.
Motif	Logo	E-value	Sites	Width
Motif 1		6.6e-861	68	29
Motif 2		4.3e-482	68	15
Motif 3		1.6e-439	62	18
Motif 4		6.0e-421	61	15
Motif 5		6.1e-379	39	24
Motif 6		5.6e-256	53	15
Motif 7		4.8e-211	68	15
Motif 8		1.1e-158	13	40
Motif 9		1.3e-137	9	41
Motif 10		1.1e-127	67	21
Motif 11		5.2e-120	24	21
Motif 12		3.9e-106	7	50
Motif 13		1.3e-91	13	29
Motif 14		9.8e-60	56	15
