# Supplementary material for: Genome-wide identification, phylogenetic investigation and abiotic stress responses analysis of the PP2C gene family in litchi (Litchi chinensis Sonn.)
Source: Front Plant Sci. 2025 Apr 15;16:1547526. doi: 10.3389/fpls.2025.1547526 (PMC12063536; doi:10.3389/fpls.2025.1547526)
Supplement: Supplementary file 1 [file DataSheet1.zip › S6.xlsx]

## Sheet: Sheet1
Table S6. Homologous gene pairs in predicted LcPP2C genes.
Chr.	Gene Name	Gene ID		Chr.	Gene Name	Gene ID
Chr1	LcPP2C4	LITCHI014440.m1	==	Chr6	LcPP2C38	LITCHI004212.m1
Chr1	LcPP2C16	LITCHI017336.m1	==	Chr1	LcPP2C17	LITCHI017578.m1
Chr1	LcPP2C16	LITCHI017336.m1	==	Chr4	LcPP2C29	LITCHI030172.m1
Chr1	LcPP2C17	LITCHI017578.m1	==	Chr4	LcPP2C29	LITCHI030172.m1
Chr1	LcPP2C18	LITCHI017740.m1	==	Chr4	LcPP2C30	LITCHI030476.m1
Chr2	LcPP2C22	LITCHI013082.m1	==	Chr12	LcPP2C55	LITCHI021010.m1
Chr3	LcPP2C27	LITCHI027658.m1	==	Chr13	LcPP2C57	LITCHI024970.m1
Chr3	LcPP2C28	LITCHI027947.m1	==	Chr15	LcPP2C66	LITCHI018515.m1
Chr5	LcPP2C33	LITCHI001199.m1	==	Chr8	LcPP2C44	LITCHI010523.m1
Chr5	LcPP2C34	LITCHI001481.m1	==	Chr11	LcPP2C53	LITCHI007001.m2
Chr5	LcPP2C35	LITCHI002061.m1	==	Chr11	LcPP2C52	LITCHI006400.m1
Chr8	LcPP2C43	LITCHI009938.m1	==	Chr11	LcPP2C51	LITCHI006316.m1
