# Supplementary material for: Genome-wide identification, phylogenetic investigation and abiotic stress responses analysis of the PP2C gene family in litchi (Litchi chinensis Sonn.)
Source: Front Plant Sci. 2025 Apr 15;16:1547526. doi: 10.3389/fpls.2025.1547526 (PMC12063536; doi:10.3389/fpls.2025.1547526)
Supplement: Supplementary file 1 [file DataSheet1.zip › S7.xlsx]

## Sheet: Sheet1
Table S7. Ka/Ks ratios of predicted LcPP2C genes.
Gene Name 1	Gene Name 2	Gene ID 1	Gene ID 2	Ka	Ks	Ka_Ks
LcPP2C4	LcPP2C38	LITCHI014440.m1	LITCHI004212.m1	0.230228	1.21305	0.189792
LcPP2C16	LcPP2C17	LITCHI017336.m1	LITCHI017578.m1	0.288274	1.37583	0.209527
LcPP2C16	LcPP2C29	LITCHI017336.m1	LITCHI030172.m1	0.278155	1.47385	0.188727
LcPP2C17	LcPP2C29	LITCHI017578.m1	LITCHI030172.m1	0.283898	1.66562	0.170445
LcPP2C18	LcPP2C30	LITCHI017740.m1	LITCHI030476.m1	0.507514	1.59083	0.319025
LcPP2C22	LcPP2C55	LITCHI013082.m1	LITCHI021010.m1	0.14866	1.73348	0.0857583
LcPP2C27	LcPP2C57	LITCHI027658.m1	LITCHI024970.m1	0.319948	1.67539	0.19097
LcPP2C28	LcPP2C66	LITCHI027947.m1	LITCHI018515.m1	0.247133	1.37354	0.179924
LcPP2C33	LcPP2C44	LITCHI001199.m1	LITCHI010523.m1	0.116533	1.28516	0.0906763
LcPP2C34	LcPP2C53	LITCHI001481.m1	LITCHI007001.m2	0.162087	2.05931	0.0787093
LcPP2C35	LcPP2C52	LITCHI002061.m1	LITCHI006400.m1	0.0935061	1.37377	0.0680654
LcPP2C43	LcPP2C51	LITCHI009938.m1	LITCHI006316.m1	0.243043	1.58061	0.153765
