# Supplementary material for: Genome-wide identification, phylogenetic investigation and abiotic stress responses analysis of the PP2C gene family in litchi (Litchi chinensis Sonn.)
Source: Front Plant Sci. 2025 Apr 15;16:1547526. doi: 10.3389/fpls.2025.1547526 (PMC12063536; doi:10.3389/fpls.2025.1547526)
Supplement: Supplementary file 1 [file DataSheet1.zip › S8.xlsx]

## Sheet: Sheet1
Table S8. Orthologous gene pairs of PP2C genes between litchi and Arabidopsis.
Chr.	Gene Name	Gene ID		Chr.	Gene ID
Chr1	LcPP2C1	LITCHI014315.m1	==	At1	AT1G48040.1
Chr1	LcPP2C1	LITCHI014315.m1	==	At3	AT3G17250.1
Chr1	LcPP2C2	LITCHI014348.m1	==	At3	AT3G17090.1
Chr1	LcPP2C4	LITCHI014440.m1	==	At3	AT3G05640.1
Chr1	LcPP2C4	LITCHI014440.m1	==	At3	AT3G16800.2
Chr1	LcPP2C5	LITCHI014508.m1	==	At3	AT3G16560.2
Chr1	LcPP2C9	LITCHI015287.m1	==	At3	AT3G23360.1
Chr1	LcPP2C12	LITCHI016842.m1	==	At4	AT4G31750.1
Chr1	LcPP2C12	LITCHI016842.m1	==	At5	AT5G10740.1
Chr1	LcPP2C12	LITCHI016842.m1	==	At5	AT5G24940.1
Chr1	LcPP2C14	LITCHI017062.m1	==	At2	AT2G25620.2
Chr1	LcPP2C15	LITCHI017255.m1	==	At4	AT4G32950.1
Chr1	LcPP2C15	LITCHI017255.m1	==	At5	AT5G26010.1
Chr1	LcPP2C17	LITCHI017578.m1	==	At1	AT1G72770.1
Chr1	LcPP2C17	LITCHI017578.m1	==	At4	AT4G26080.1
Chr1	LcPP2C17	LITCHI017578.m1	==	At5	AT5G57050.1
Chr1	LcPP2C19	LITCHI017767.m1	==	At2	AT2G20050.1
Chr2	LcPP2C22	LITCHI013082.m1	==	At3	AT3G15260.1
Chr3	LcPP2C25	LITCHI026637.m1	==	At3	AT3G62260.2
Chr3	LcPP2C26	LITCHI027361.m1	==	At2	AT2G40180.1
Chr3	LcPP2C27	LITCHI027658.m1	==	At5	AT5G59220.1
Chr4	LcPP2C29	LITCHI030172.m1	==	At1	AT1G17550.1
Chr4	LcPP2C29	LITCHI030172.m1	==	At1	AT1G72770.1
Chr4	LcPP2C29	LITCHI030172.m1	==	At5	AT5G57050.1
Chr5	LcPP2C34	LITCHI001481.m1	==	At4	AT4G33920.1
Chr5	LcPP2C35	LITCHI002061.m1	==	At4	AT4G38520.1
Chr6	LcPP2C37	LITCHI004206.m1	==	At1	AT1G09160.1
Chr6	LcPP2C38	LITCHI004212.m1	==	At3	AT3G05640.1
Chr6	LcPP2C38	LITCHI004212.m1	==	At3	AT3G16800.2
Chr6	LcPP2C38	LITCHI004212.m1	==	At5	AT5G27930.2
Chr7	LcPP2C40	LITCHI009224.m1	==	At5	AT5G51760.1
Chr8	LcPP2C43	LITCHI009938.m1	==	At2	AT2G33700.1
Chr10	LcPP2C50	LITCHI023134.m1	==	At1	AT1G18030.1
Chr11	LcPP2C52	LITCHI006400.m1	==	At3	AT3G51370.1
Chr11	LcPP2C52	LITCHI006400.m1	==	At4	AT4G38520.1
Chr11	LcPP2C52	LITCHI006400.m1	==	At5	AT5G66080.1
Chr12	LcPP2C54	LITCHI020385.m2	==	At2	AT2G35350.1
Chr12	LcPP2C55	LITCHI021010.m1	==	At2	AT2G20630.2
Chr12	LcPP2C55	LITCHI021010.m1	==	At4	AT4G28400.1
Chr12	LcPP2C56	LITCHI021093.m1	==	At1	AT1G03590.1
Chr12	LcPP2C56	LITCHI021093.m1	==	At4	AT4G03415.3
Chr13	LcPP2C57	LITCHI024970.m1	==	At1	AT1G07430.1
Chr13	LcPP2C57	LITCHI024970.m1	==	At2	AT2G29380.1
Chr13	LcPP2C57	LITCHI024970.m1	==	At5	AT5G59220.1
Chr13	LcPP2C59	LITCHI025196.m1	==	At1	AT1G07160.1
Chr13	LcPP2C59	LITCHI025196.m1	==	At2	AT2G30020.1
Chr13	LcPP2C60	LITCHI025212.m1	==	At2	AT2G30170.1
Chr14	LcPP2C61	LITCHI004806.m1	==	At1	AT1G13120.1
Chr14	LcPP2C63	LITCHI005599.m1	==	At1	AT1G68410.1
Chr15	LcPP2C65	LITCHI018417.m1	==	At1	AT1G07630.1
Chr15	LcPP2C65	LITCHI018417.m1	==	At2	AT2G28890.1
Chr15	LcPP2C65	LITCHI018417.m1	==	At3	AT3G09400.1
Chr15	LcPP2C65	LITCHI018417.m1	==	At5	AT5G02400.1
Chr15	LcPP2C66	LITCHI018515.m1	==	At3	AT3G55050.2
Chr15	LcPP2C67	LITCHI019122.m1	==	At5	AT5G06750.1
