# Supplementary material for: Genome-wide identification, phylogenetic investigation and abiotic stress responses analysis of the PP2C gene family in litchi (Litchi chinensis Sonn.)
Source: Front Plant Sci. 2025 Apr 15;16:1547526. doi: 10.3389/fpls.2025.1547526 (PMC12063536; doi:10.3389/fpls.2025.1547526)
Supplement: Supplementary file 1 [file DataSheet1.zip › S9.xlsx]

## Sheet: Sheet1
Table S9. Orthologous gene pairs of PP2C genes between litchi and longan.
Chr.	Gene Name	Gene ID		Chr.	Gene ID
Chr1	LcPP2C1	LITCHI014315.m1	==	Dl1	Dil.01g035760.1.t1
Chr1	LcPP2C2	LITCHI014348.m1	==	Dl1	Dil.01g036130.1.t1
Chr1	LcPP2C4	LITCHI014440.m1	==	Dl5	Dil.05g024250.1.t1
Chr1	LcPP2C5	LITCHI014508.m1	==	Dl1	Dil.01g034500.1.t1
Chr1	LcPP2C6	LITCHI014516.m1	==	Dl1	Dil.01g034500.1.t1
Chr1	LcPP2C9	LITCHI015287.m1	==	Dl1	Dil.01g027410.1.t1
Chr1	LcPP2C11	LITCHI016325.m1	==	Dl1	Dil.01g013850.1.t1
Chr1	LcPP2C12	LITCHI016842.m1	==	Dl1	Dil.01g008130.1.t1
Chr1	LcPP2C14	LITCHI017062.m1	==	Dl1	Dil.01g006020.1.t2
Chr1	LcPP2C15	LITCHI017255.m1	==	Dl1	Dil.01g004080.1.t1
Chr1	LcPP2C17	LITCHI017578.m1	==	Dl3	Dil.03g002280.1.t1
Chr1	LcPP2C18	LITCHI017740.m1	==	Dl1	Dil.01g001060.1.t1
Chr1	LcPP2C19	LITCHI017767.m1	==	Dl1	Dil.01g000720.1.t1
Chr2	LcPP2C21	LITCHI012392.m1	==	Dl2	Dil.02g007030.1.t1
Chr2	LcPP2C21	LITCHI012392.m1	==	Dl2	Dil.02g007130.1.t2
Chr2	LcPP2C22	LITCHI013082.m1	==	Dl12	Dil.12g006420.1.t1
Chr2	LcPP2C22	LITCHI013082.m1	==	Dl2	Dil.02g016900.1.t1
Chr2	LcPP2C23	LITCHI013485.m1	==	Dl2	Dil.02g027430.1.t1
Chr3	LcPP2C25	LITCHI026637.m1	==	Dl4	Dil.04g012640.1.t1
Chr3	LcPP2C26	LITCHI027361.m1	==	Dl4	Dil.04g029330.1.t1
Chr3	LcPP2C27	LITCHI027658.m1	==	Dl4	Dil.04g025520.1.t1
Chr4	LcPP2C29	LITCHI030172.m1	==	Dl3	Dil.03g002280.1.t1
Chr4	LcPP2C30	LITCHI030476.m1	==	Dl3	Dil.03g006240.1.t1
Chr4	LcPP2C31	LITCHI031805.m1	==	Dl3	Dil.03g026340.1.t1
Chr5	LcPP2C33	LITCHI001199.m1	==	Dl9	Dil.09g006550.1.t1
Chr5	LcPP2C33	LITCHI001199.m1	==	Dl11	Dil.11g014550.1.t1
Chr5	LcPP2C34	LITCHI001481.m1	==	Dl6	Dil.06g007170.1.t1
Chr5	LcPP2C34	LITCHI001481.m1	==	Dl11	Dil.11g017380.1.t1
Chr5	LcPP2C35	LITCHI002061.m1	==	Dl6	Dil.06g001420.1.t1
Chr5	LcPP2C35	LITCHI002061.m1	==	Dl11	Dil.11g022150.1.t1
Chr6	LcPP2C36	LITCHI002506.m1	==	Dl5	Dil.05g006540.1.t1
Chr6	LcPP2C37	LITCHI004206.m1	==	Dl5	Dil.05g024180.1.t1
Chr6	LcPP2C38	LITCHI004212.m1	==	Dl5	Dil.05g024250.1.t1
Chr7	LcPP2C42	LITCHI009626.m1	==	Dl8	Dil.08g018430.1.t1
Chr7	LcPP2C42	LITCHI009626.m1	==	Dl8	Dil.08g018710.1.t1
Chr8	LcPP2C43	LITCHI009938.m1	==	Dl6	Dil.06g000490.1.t1
Chr8	LcPP2C43	LITCHI009938.m1	==	Dl9	Dil.09g000990.1.t1
Chr8	LcPP2C45	LITCHI011044.m1	==	Dl9	Dil.09g011850.1.t1
Chr8	LcPP2C47	LITCHI011354.m1	==	Dl9	Dil.09g016060.1.t1
Chr8	LcPP2C48	LITCHI011843.m1	==	Dl9	Dil.09g022310.1.t1
Chr10	LcPP2C49	LITCHI021945.m1	==	Dl15	Dil.15g002810.1.t1
Chr10	LcPP2C50	LITCHI023134.m1	==	Dl15	Dil.15g014460.1.t1
Chr11	LcPP2C51	LITCHI006316.m1	==	Dl6	Dil.06g000490.1.t1
Chr11	LcPP2C51	LITCHI006316.m1	==	Dl9	Dil.09g000990.1.t1
Chr11	LcPP2C52	LITCHI006400.m1	==	Dl6	Dil.06g001420.1.t1
Chr11	LcPP2C52	LITCHI006400.m1	==	Dl11	Dil.11g022150.1.t1
Chr11	LcPP2C53	LITCHI007001.m2	==	Dl6	Dil.06g007170.1.t1
Chr11	LcPP2C53	LITCHI007001.m2	==	Dl11	Dil.11g017380.1.t1
Chr12	LcPP2C54	LITCHI020385.m2	==	Dl12	Dil.12g013030.1.t1
Chr12	LcPP2C55	LITCHI021010.m1	==	Dl2	Dil.02g016900.1.t1
Chr12	LcPP2C55	LITCHI021010.m1	==	Dl12	Dil.12g006420.1.t1
Chr12	LcPP2C56	LITCHI021093.m1	==	Dl12	Dil.12g005710.1.t2
Chr13	LcPP2C57	LITCHI024970.m1	==	Dl13	Dil.13g002860.1.t1
Chr13	LcPP2C59	LITCHI025196.m1	==	Dl13	Dil.13g000560.1.t1
Chr13	LcPP2C60	LITCHI025212.m1	==	Dl13	Dil.13g000350.1.t1
Chr14	LcPP2C61	LITCHI004806.m1	==	Dl10	Dil.10g018200.1.t1
Chr14	LcPP2C62	LITCHI004845.m1	==	Dl10	Dil.10g017890.1.t1
Chr14	LcPP2C63	LITCHI005599.m1	==	Dl10	Dil.10g010800.1.t1
Chr15	LcPP2C65	LITCHI018417.m1	==	Dl14	Dil.14g005330.1.t1
Chr15	LcPP2C66	LITCHI018515.m1	==	Dl4	Dil.04g023600.1.t1
Chr15	LcPP2C67	LITCHI019122.m1	==	Dl14	Dil.14g012980.1.t1
